# Supplementary material for: Natural language processing systems for extracting information from electronic health records about activities of daily living. A systematic review
Source: JAMIA Open. 2024 May 24;7(2):ooae044. doi: 10.1093/jamiaopen/ooae044 (PMC11126158; doi:10.1093/jamiaopen/ooae044)
Supplement: ooae044_Supplementary_Data [file ooae044_supplementary_data.zip]

Archive with 3 entries (3 files):
- Supplementary Table 2_revised version.docx
- Supplementary Table 1_revised version.docx
- Appendix Search Histories 4 november 2022.docx
